# Supplementary material for: Multimorbidity and frailty are associated with poorer SARS-CoV-2-related outcomes: systematic review of population-based studies
Source: Aging Clin Exp Res. 2024 Feb 14;36(1):40. doi: 10.1007/s40520-023-02685-4 (PMC10866755; doi:10.1007/s40520-023-02685-4)
Supplement: Supplementary file 3 — Supplementary file3 Supplementary material 3: Excluded studies and reasons for exclusion (full-text or report screening phase) (XLSX 47 KB) [file 40520_2023_2685_MOESM3_ESM.xlsx]

## Sheet: Feuil1
Authors	Title	Year of publication	Reasons for exclusion (insert number): 1 = Not a population-based study 2 = Unclear SARS-CoV-2 infection diagnosis 3 = Study does not consider people with frailty or multimorbidity 4 = Unclear outcome measurement tool 5 = Unclear risk factor measurement tool 6 = Subpopulation (e.g. pregnant women, health care workers, students etc.) 7 = Not an original research (e.g. editorial, protocol, review, …
González, F. Vielot, N. A. Sciaudone, M. Toval-Ruíz, C. Premkumar, L. Gutierrez, L. Cuadra, E. C. Blandón, P. de Silva, A. M. Rubinstein, R. Bowman, N. Becker-Dreps, S. Bucardo, F.	Seroepidemiology of SARS-CoV-2 infections in an urban Nicaraguan population	2021	7
Görgülü, Özkan Duyan, Murat	Effects of Comorbid Factors on Prognosis of Three Different Geriatric Groups with COVID-19 Diagnosis	2020	1
Grasselli, G. Greco, M. Zanella, A. Albano, G. Antonelli, M. Bellani, G. Bonanomi, E. Cabrini, L. Carlesso, E. Castelli, G. Cattaneo, S. Cereda, D. Colombo, S. Coluccello, A. Crescini, G. Forastieri Molinari, A. Foti, G. Fumagalli, R. Iotti, G. A. Langer, T. Latronico, N. Lorini, F. L. Mojoli, F. Natalini, G. Pessina, C. M. Ranieri, V. M. Rech, R. Scudeller, L. Rosano, A. Storti, E. Thompson, B. …	Risk Factors Associated With Mortality Among Patients With COVID-19 in Intensive Care Units in Lombardy, Italy	2020	3
Guan, W. J. Liang, W. H. Zhao, Y. Liang, H. R. Chen, Z. S. Li, Y. M. Liu, X. Q. Chen, R. C. Tang, C. L. Wang, T. Ou, C. Q. Li, L. Chen, P. Y. Sang, L. Wang, W. Li, J. F. Li, C. C. Ou, L. M. Cheng, B. Xiong, S. Ni, Z. Y. Xiang, J. Hu, Y. Liu, L. Shan, H. Lei, C. L. Peng, Y. X. Wei, L. Liu, Y. Hu, Y. H. Peng, P. Wang, J. M. Liu, J. Y. Chen, Z. Li, G. Zheng, Z. J. Qiu, S. Q. Luo, J. Ye, C. J. Zhu, S…	Comorbidity and its impact on 1,590 patients with Covid-19 in China: A nationwide analysis	2020	1
Hewitt, Jonathan Carter, Ben Vilches-Moraga, Arturo Quinn, Terence J. Braude, Philip Verduri, Alessia Pearce, Lyndsay Stechman, Michael Short, Roxanna Price, Angeline Collins, Jemima T. Bruce, Eilidh Einarsson, Alice Rickard, Frances Mitchell, Emma Holloway, Mark Hesford, James Barlow-Pay, Fenella Clini, Enrico Myint, Phyo K. Moug, Susan J. McCarthy, Kathryn	The effect of frailty on survival in patients with COVID-19 (COPE): a multicentre, European, observational cohort study	2020	1
Ho, Kam Sing Howell, Daniel Rogers, Linda Narasimhan, Bharat Verma, Hannah Steiger, David	The relationship between asthma, eosinophilia, and outcomes in coronavirus disease 2019 infection	2021	11
Iaccarino, G. Grassi, G. Borghi, C. Ferri, C. Salvetti, M. Volpe Massimo, M.	Age and multimorbidity predict death among COVID-19 Patients: Results of the SARS-RAS study of the Italian society of hypertension	2020	1
Jakhmola, Shweta Indari, Omkar Baral, Budhadev Kashyap, Dharmendra Varshney, Nidhi Das, Ayan Chatterjee, Sayantani Jha, Hem Chandra	Comorbidity Assessment Is Essential During COVID-19 Treatment	2020	3
Laake, Jon H. Buanes, Eirik A. Småstuen, Milada C. Kvåle, Reidar Olsen, Brita F. Rustøen, Tone Strand, Kristian Sørensen, Vibecke Hofsø, Kristin	Characteristics, management and survival of ICU patients with coronavirus disease-19 in Norway, March-June 2020. A prospective observational study	2021	3
Mayer, M. A. Vidal-Alaball, J. Puigdellívol-Sánchez, A. Marín Gomez, F. X. Leis, A. Mendioroz Peña, J.	Clinical Characterization of Patients With COVID-19 in Primary Care in Catalonia: Retrospective Observational Study	2021	3
Adhikari, Samrachana Pantaleo, Nicholas P. Feldman, Justin M. Ogedegbe, Olugbenga Thorpe, Lorna Troxel, Andrea B.	Assessment of Community-Level Disparities in Coronavirus Disease 2019 (COVID-19) Infections and Deaths in Large US Metropolitan Areas	2020	3
Allen, W. E. Altae-Tran, H. Briggs, J. Jin, X. McGee, G. Raghavan, R. Shi, A. Kamariza, M. Nova, N. Pereta, A. Danford, C. Kamel, A. Gothe, P. Milam, E. Aurambault, J. Primke, T. Li, C. Inkenbrandt, J. Huynh, T. Chen, E. Lee, C. Croatto, M. Bentley, H. Lu, W. Murray, R. Travassos, M. Openshaw, J. Coull, B. Greene, C. Shalem, O.King, G. Probasco, R. Cheng, D. Silbermann, B. Zhang, F. Lin, X.	Population-scale Longitudinal Mapping of COVID-19 Symptoms, Behavior, and Testing Identifies Contributors to Continued Disease Spread in the United States	2020	1
Alnababteh, M. Drescher, G. Jayaram, L. Kohli, A. Hashmi, M. Hayat, F. Chaturvedi, M. Oweis, E. Zaaqoq, A.	INVESTIGATING THE RELATIONSHIP BETWEEN RACE/ETHNICITY AND CLINICAL OUTCOMES IN COVID-19	2020	7
Ashktorab, H. Pizuomo, A. González, N. A. F. Villagrana, E. D. C. Herrera-Solís, M. E. Cardenas, G. Zavala-Alvarez, D. Oskrochi, G. Awoyemi, E. Adeleye, F. Dalivand, M. M. Laiyemo, A. O. Lee, E. E. Aduli, F. Sherif, Z. A. Brim, H.	A Comprehensive Analysis of COVID-19 Impact in Latin America	2021	7
Bailey, L. C. Razzaghi, H. Burrows, E. K. Bunnell, H. T. Camacho, P. E. F. Christakis, D. A. Eckrich, D. Kitzmiller, M. Lin, S. M. Magnusen, B. C. Newland, J. Pajor, N. M. Ranade, D. Rao, S. Sofela, O. Zahner, J. Bruno, C. Forrest, C. B.	Assessment of 135794 Pediatric Patients Tested for Severe Acute Respiratory Syndrome Coronavirus 2 across the United States	2021	3
Baqui, Pedro Bica, Ioana Marra, Valerio Ercole, Ari van der Schaar, Mihaela	Ethnic and regional variations in hospital mortality from COVID-19 in Brazil: a cross-sectional observational study	2020	3
Batty, G. D. Deary, I. Luciano, M. Altschul, D. Kivimaki, M. Gale, C.	Psychosocial factors and hospitalisations for COVID-19: Prospective cohort study of the general population	2020	7
Best, Jennie H. Mohan, Shalini V. Kong, Amanda M. Patel, Krish Pagel, John M. Ivanov, Boris Brawley, Otis W. Jariwala-Parikh, Krutika Zazzali, James L. Pauk, John	Baseline Demographics and Clinical Characteristics Among 3471 US Patients Hospitalized with COVID-19 and Pulmonary Involvement: A Retrospective Study	2020	11
Brandén, M. Aradhya, S. Kolk, M. Härkönen, J. Drefahl, S. Malmberg, B. Rostila, M. Cederström, A. Andersson, G. Mussino, E.	Residential context and COVID-19 mortality among adults aged 70 years and older in Stockholm: a population-based, observational study using individual-level data	2020	3
Chadeau-Hyam, Marc Bodinier, Barbara Elliott, Joshua Whitaker, Matthew D. Tzoulaki, Ioanna Vermeulen, Roel Kelly-Irving, Michelle Delpierre, Cyrille Elliott, Paul	Risk factors for positive and negative COVID-19 tests: a cautious and in-depth analysis of UK biobank data	2020	3
Chew, Michelle S. Blixt, Patrik Johansson Åhman, Rasmus Engerström, Lars Andersson, Henrik Berggren, Ritva Kiiski Tegnell, Anders McIntyre, Sarah	National outcomes and characteristics of patients admitted to Swedish intensive care units for COVID-19: A registry-based cohort study	2021	3
Chishinga, N. Gandhi, N. R. Onwubiko, U. N. Telford, C. Prieto, J. Smith, S. Chamberlain, A. T. Khan, S. Williams, S. Khan, F. Shah, S.	Characteristics and Risk Factors for Hospitalization and Mortality among Persons with COVID-19 in Atlanta Metropolitan Area	2020	7
Clift, Ash K. Coupland, Carol A. C. Keogh, Ruth H. Diaz-Ordaz, Karla Williamson, Elizabeth Harrison, Ewen M. Hayward, Andrew Hemingway, Harry Horby, Peter Mehta, Nisha Benger, Jonathan Khunti, Kamlesh Spiegelhalter, David Sheikh, Aziz Valabhji, Jonathan Lyons, Ronan A. Robson, John Semple, Malcolm G. Kee, Frank Johnson, Peter Jebb, Susan Williams, Tony Hippisley-Cox, Julia	Living risk prediction algorithm (QCOVID) for risk of hospital admission and mortality from coronavirus 19 in adults: national derivation and validation cohort study	2020	3
McKeigue, Paul M. Weir, Amanda Bishop, Jen McGurnaghan, Stuart J. Kennedy, Sharon McAllister, David Robertson, Chris Wood, Rachael Lone, Nazir Murray, Janet Caparrotta, Thomas M. Smith-Palmer, Alison Goldberg, David McMenamin, Jim Ramsay, Colin Hutchinson, Sharon Colhoun, Helen M.	Rapid Epidemiological Analysis of Comorbidities and Treatments as risk factors for COVID-19 in Scotland (REACT-SCOT): A population-based case-control study	2020	3
Mohamed, Mohamed O. Gale, Chris P. Kontopantelis, Evangelos Doran, Tim de Belder, Mark Asaria, Miqdad Luscher, Thomas Wu, Jianhua Rashid, Muhammad Stephenson, Courtney Denwood, Tom Roebuck, Chris Deanfield, John Mamas, Mamas A.	Sex Differences in Mortality Rates and Underlying Conditions for COVID-19 Deaths in England and Wales	2020	11
Ortiz-Prado, Esteban Simbaña-Rivera, Katherine Barreno, Lenin Gómez Diaz, Ana Maria Barreto, Alejandra Moyano, Carla Arcos, Vannesa Vásconez-González, Eduardo Paz, Clara Simbaña-Guaycha, Fernanda Molestina-Luzuriaga, Martin Fernández-Naranjo, Raúl Feijoo, Javier Henriquez-Trujillo, Aquiles R. Adana, Lila López-Cortés, Andrés Fletcher, Isabel Lowe, Rachel	Epidemiological, socio-demographic and clinical features of the early phase of the COVID-19 epidemic in Ecuador	2021	3
Osibogun, Akin Balogun, Mobolanle Abayomi, Akin Idris, Jide Kuyinu, Yetunde Odukoya, Oluwakemi Wright, Ololade Adeseun, Remi Mutiu, Bamidele Saka, Babatunde Osa, Nike Lajide, Dayo Abdus-Salam, Ismael Osikomaiya, Bodunrin Onasanya, Oluwatosin Adebayo, Bisola Oshodi, Yewande Adesola, Sunday Adejumo, Olu Erinoso, Olufemi Abdur-Razzaq, Hussein Bowale, Abimbola Akinroye, Kingsley	Outcomes of COVID-19 patients with comorbidities in southwest Nigeria	2021	1
Sablerolles, Roos S. G. Lafeber, Melvin van Kempen, Janneke A. L. van de Loo, Bob P. A. Boersma, Eric Rietdijk, Wim J. R. Polinder-Bos, Harmke A. Mooijaart, Simon P. van der Kuy, Hugo Versmissen, Jorie Faes, Miriam C.	Association between Clinical Frailty Scale score and hospital mortality in adult patients with COVID-19 (COMET): an international, multicentre, retrospective, observational cohort study	2021	1
Sim, B. L. H. Chidambaram, S. K. Wong, X. C.Pathmanathan, M. D. Peariasamy, K. M. Hor, C. P. Chua, H. J. Goh, P. P.	Clinical characteristics and risk factors for severe COVID-19 infections in Malaysia: A nationwide observational study	2020	1
Sousa, G. J. B. Garces, T. S. Cestari, V. R. F. Florêncio, R. S. Moreira, T. M. M. Pereira, M. L. D.	Mortality and survival of COVID-19	2020	3
Tang, Olive Bigelow, Benjamin F. Sheikh, Fatima Peters, Matthew Zenilman, Jonathan M. Bennett, Richard Katz, Morgan J.	Outcomes of Nursing Home COVID-19 Patients by Initial Symptoms and Comorbidity: Results of Universal Testing of 1970 Residents	2020	1
Telle, Kjetil E. Grøsland, Mari Helgeland, Jon Håberg, Siri E.	Factors associated with hospitalization, invasive mechanical ventilation treatment and death among all confirmed COVID-19 cases in Norway: Prospective cohort study	2021	3
Valent, Francesca Mazzilis, Giada Doimo, Anna Pipan, Corrado	Frequency of nasopharyngeal swab collection and positivity for SARS-CoV-2 infection in the population of the Italian province of Udine with and without chronic conditions	2021	3
van Gerwen, Maaike Alsen, Mathilda Little, Christine Barlow, Joshua Genden, Eric Naymagon, Leonard Tremblay, Douglas	Risk factors and outcomes of COVID-19 in New York City; a retrospective cohort study	2020	1
Wang, F. Cao, J. Yu, Y. Ding, J. Eshak, E. S. Liu, K. Mubarik, S. Shi, F. Wen, H. Zeng, Z. Bai, J. Yu, C.	Epidemiological characteristics of patients with severe COVID-19 infection in Wuhan, China: evidence from a retrospective observational study	2021	1
Dai, Chengzhen L. Kornilov, Sergey A. Roper, Ryan T. Cohen-Cline, Hannah Jade, Kathleen Smith, Brett Heath, James R. Diaz, George Goldman, Jason D. Magis, Andrew T. Hadlock, Jennifer J.	Characteristics and Factors Associated with COVID-19 Infection, Hospitalization, and Mortality Across Race and Ethnicity	2021	1
de Andrade, Carla Lourenço Tavares Pereira, Claudia Cristina de Aguiar Martins, Mônica Lima, Sheyla Maria Lemos Portela, Margareth Crisóstomo	COVID-19 hospitalizations in Brazil’s Unified Health System (SUS)	2020	1
de Lusignan, Simon Dorward, Jienchi Correa, Ana Jones, Nicholas Akinyemi, Oluwafunmi Amirthalingam, Gayatri Andrews, Nick Byford, Rachel Dabrera, Gavin Elliot, Alex Ellis, Joanna Ferreira, Filipa Lopez Bernal, Jamie Okusi, Cecilia Ramsay, Mary Sherlock, Julian Smith, Gillian Williams, John Howsam, Gary Zambon, Maria Joy, Mark Hobbs, F. D. Richard	Risk factors for SARS-CoV-2 among patients in the Oxford Royal College of General Practitioners Research and Surveillance Centre primary care network: a cross-sectional study	2020	1
de Lusignan, Simon Joy, Mark Oke, Jason McGagh, Dylan Nicholson, Brian Sheppard, James Akinyemi, Oluwafunmi Amirthalingam, Gayatri Brown, Kevin Byford, Rachel Dabrera, Gavin Krajenbrink, Else Liyanage, Harshana LopezBernal, Jamie Okusi, Cecilia Ramsay, Mary Sherlock, Julian Sinnathamby, Mary Tsang, Ruby S. M. Tzortziou Brown, Victoria Williams, John Zambon, Maria Ferreira, Filipa Howsam, Gary Hob…	Disparities in the excess risk of mortality in the first wave of COVID-19: Cross sectional study of the English sentinel network	2020	12
de Souza, F. S. H., Hojo-Souza, N. S. de Oliveira Batista, B. D. da Silva, C. M. Guidoni, D. L.	On the analysis of mortality risk factors for hospitalized COVID-19 patients: A data-driven study using the major Brazilian database	2021	3
Egede, Leonard E. Walker, Rebekah J. Garacci, Emma Raymond, John R.	Racial/Ethnic Differences In COVID-19 Screening, Hospitalization, And Mortality In Southeast Wisconsin	2020	1
Elliott, Joshua Bodinier, Barbara Whitaker, Matthew Delpierre, Cyrille Vermeulen, Roel Tzoulaki, Ioanna Elliott, Paul Chadeau-Hyam, Marc	COVID-19 mortality in the UK Biobank cohort: revisiting and evaluating risk factors	2021	3
Foster, C. E. Marquez, L. Davis, A. L. Tocco, E. Koy, T. H. Dunn, J. Revell, P. A. Arrington, A. S. Campbell, J. R.	A Surge in Pediatric Coronavirus Disease 2019 Cases: The Experience of Texas Children's Hospital from March to June 2020	2020	11
Fresán, Ujué Guevara, Marcela Trobajo-Sanmartín, Camino Burgui, Cristina Ezpeleta, Carmen Castilla, Jesús	Hypertension and Related Comorbidities as Potential Risk Factors for COVID-19 Hospitalization and Severity: A Prospective Population-Based Cohort Study	2021	3
Ganatra, Sarju Dani, Sourbha S. Redd, Robert Rieger-Christ, Kimberly Patel, Rushin Parikh, Rohan Asnani, Aarti Bang, Vigyan Shreyder, Katherine Brar, Simarjeet S. Singh, Amitoj Kazi, Dhruv S. Guha, Avirup Hayek, Salim S. Barac, Ana Gunturu, Krishna S. Zarwan, Corrine Mosenthal, Anne C. Yunus, Shakeeb A. Kumar, Amudha Patel, Jaymin M. Patten, Richard D. Venesy, David M. Shah, Sachin P. Resnic, Fre…	Outcomes of COVID-19 in Patients With a History of Cancer and Comorbid Cardiovascular Disease	2020	3
Ghany, Reyan Palacio, Ana Chen, Gordon Dawkins, Elissa McCarter, Daniel Forbes, Emancia Chung, Brian Tamariz, Leonardo	Prior cardiovascular risk and screening echocardiograms predict hospitalization and severity of coronavirus infection among elderly medicare patients	2020	1
Ghoneim, S. Butt, M. U. Hamid, O. Shah, A. Asaad, I.	The incidence of COVID-19 in patients with metabolic syndrome and non-alcoholic steatohepatitis: A population-based study	2020	1
Girardin, J. L. Seixas, A. Ramos Cejudo, J. Osorio, R. S. Avirappattu, G. Reid, M. Parthasarathy, S.	Contribution of pulmonary diseases to COVID-19 mortality in a diverse urban community of New York	2021	1
Gobbato, Michele Clagnan, Elena Burba, Ivana Rizzi, Laura Grassetti, Luca Del Zotto, Stefania Dal Maso, Luigini Serraino, Diego Tonutti, Giuseppe	Clinical, demographical characteristics and hospitalisation of 3,010 patients with Covid-19 in Friuli Venezia Giulia Region (Northern Italy). A multivariate, population-based, statistical analysis	2020	3
Barbu, M. G. Thompson, R. J. Thompson, D. C. Cretoiu, D. Suciu, N.	The Impact of SARS-CoV-2 on the Most Common Comorbidities–A Retrospective Study on 814 COVID-19 Deaths in Romania	2020	3
Bavaro, D. F. Diella, L. Fabrizio, C. Sulpasso, R. Bottalico, I. F. Calamo, A. Santoro, C. R. Brindicci, G. Bruno, G. Mastroianni, A. Buccoliero, G. B. Carbonara, S. Lo Caputo, S. Santantonio, T. Monno, L. Angarano, G. Saracino, A.	Peculiar clinical presentation of COVID- 19 and predictors of mortality in the elderly: a Multicentre Retrospective Cohort Study	2021	1
Bellelli, G. Rebora, P. Valsecchi, M. G. Bonfanti, P. Citerio, G. Galimberti, S. Blangiardo, P. Celora, G. M. Deiana, V. Ghezzi, N. Marchegiani, A. Miksza, J. Piazzoli, A.	Frailty index predicts poor outcome in COVID-19 patients	2020	1
Bergman, J. Ballin, M. Nordström, A. Nordström, P.	Risk factors for COVID-19 diagnosis, hospitalization, and subsequent all-cause mortality in Sweden: a nationwide study	2021	3
Bielza, Rafael Sanz, Juan Zambrana, Francisco Arias, Estefanía Malmierca, Eduardo Portillo, Laura Thuissard, Israel J.Lung, Ana Neira, Marta Moral, María Andreu-Vázquez, Cristina Esteban, Ana amírez, Marcela Irma González, Laura Carretero, Guillermo Moreno, Ricardo Vicente Martínez, Pilar López, Javier steban-Ortega, Mar García, Isabel Vaquero, María Antonia Linares, Ana Gómez-Santana, Ana Gómez …	Clinical Characteristics, Frailty, and Mortality of Residents With COVID-19 in Nursing Homes of a Region of Madrid	2021	1
Blomaard, Laura C. van der Linden, Carolien M. J. van der Bol, Jessica M. Jansen, Steffy W. M. Polinder-Bos, Harmke A. Willems, Hanna C. Festen, Jan Barten, Dennis G. Borgers, Anke J. Bos, Jeannet C. van den Bos, Frederiek de Brouwer, Esther J. M. van Deudekom, Floor J. A. van Dijk, Suzanne C. Emmelot-Vonk, Mariëlle H. Geels, Raya E. S. van de Glind, Esther M. M. de Groot, Bas Hempenius, Liesbeth…	Frailty is associated with in-hospital mortality in older hospitalised COVID-19 patients in the Netherlands: the COVID-OLD study	2021	1
Casas-Rojo, J. M. Antón-Santos, J. M. Millán-Núñez-Cortés, J. Lumbreras-Bermejo, C. Ramos-Rincón, J. M. Roy-Vallejo, E. Artero-Mora, A. Arnalich-Fernández, F. García-Bruñén, J. M. Vargas-Núñez, J. A. Freire-Castro, S. J. Manzano-Espinosa, L. Perales-Fraile, I. Crestelo-Viéitez, A. Puchades-Gimeno, F. Rodilla-Sala, E. Solís-Marquínez, M. N. Bonet-Tur, D. Fidalgo-Moreno, M. P. Fonseca-Aizpuru, E. M…	Clinical characteristics of patients hospitalized with COVID-19 in Spain: Results from the SEMI-COVID-19 Registry	2020	11
Collins, Jemima T. Short, Roxanna Carter, Ben Verduri, Alessia Myint, Phyo K. Quinn, Terence J. Vilches-Moraga, Arturo Stechman, Michael J. Moug, Susan McCarthy, Kathryn Hewitt, Jonathan	The Clinical Frailty Scale: Estimating the Prevalence of Frailty in Older Patients Hospitalised with COVID-19. The COPE Study	2020	1
Fisman, David N. Greer, Amy L. Hillmer, Michael Tuite, R.	Derivation and Validation of Clinical Prediction Rules for COVID-19 Mortality in Ontario, Canada	2020	3
Del Ser, Teodoro Fernández-Blázquez, Miguel A. Valentí, Meritxell Zea-Sevilla, María Ascensión rades, Belén Alfayate, Eva Saiz, Laura Calero, Olga García-López, ernando José Rábano, Alberto Medina, Miguel Calero, Miguel	Residence, Clinical Features, and Genetic Risk Factors Associated with Symptoms of COVID-19 in a Cohort of Older People in Madrid	2021	3
Díaz-Menéndez, M. Trigo, E. Borobia, A. M. Arsuaga, M. de la Calle-Prieto, F. de Miguel Buckley, R. Lago, M. Arribas, J. R.	Presenting characteristics and outcomes of migrants in a cohort of hospitalized patients with COVID-19: Does the origin matter?	2021	1
Drew, D. A. Nguyen, L. H. Ma, W. Lo, C. H. Joshi, A. D. Sikavi, D. Astley, C. M. Lee, K. Lochlainn, M. N. Gomez, M. Ourselin, S. Chan, A. T.	Cancer and race: Two important riskfactors for COVID-19 incidence as captured by theCOVID Symptom Study real-time epidemiology tool	2020	7
Garibaldi, Brian T. Fiksel, Jacob Muschelli, John Robinson, Matthew L. Rouhizadeh, Masoud Perin, Jamie Schumock, Grant Nagy, Paul Gray, Josh H. Malapati, Harsha Ghobadi-Krueger, Mariam Niessen, Timothy M. Kim, Bo Soo Hill, Peter M. Ahmed, M. Shafeeq Dobkin, Eric D. Blanding, Renee Abele, Jennifer Woods, Bonnie Harkness, Kenneth Thiemann, David R. Bowring, Mary G. Shah, Aalok B. Wang, Mei-Cheng Ba…	Patient Trajectories Among Persons Hospitalized for COVID-19 : A Cohort Study	2020	1
Iftikhar, H. Alaee, S. Bennett, J. Creamer, A. Kaminski, R. Windsor, D. Sharp, C.	Gloucestershire NHS foundation trust experience - COVID-19 associated mortality in mechanical ventilation vs non mechanical ventilation	2021	7
Kelly, R.	228 Epidemiologic Differences in Respiratory Failure Due to COVID-19 in a Large Suburban Health Care System	2020	7
Khan, Khurram Shahzad Torpiano, Giuliana McLellan, Morag Mahmud, Sajid	The impact of socioeconomic status on 30-day mortality in hospitalized patients with COVID-19 infection	2020	1
Muñoz-Rodríguez, José Ramón Gómez-Romero, Francisco Javier Pérez-Ortiz, José Manuel López-Juárez, Pilar Santiago, Juan Luis Serrano-Oviedo, Leticia Redondo-Calvo, Francisco Javier	Characteristics and Risk Factors Associated With Mortality in a Multicenter Spanish Cohort of Patients With COVID-19 Pneumonia	2021	3
Núñez-Gil, Iván J. Estrada, Vicente Fernández-Pérez, Cristina Fernández-Rozas, Inmaculada Martín-Sánchez, Francisco Javier Macaya, Carlos	The COVID-19 curve, health system overload, and mortality	2020	12
Oud, Lavi Garza, John	Epidemiology and outcomes of invasive mechanical ventilation without ICU admission in acute care hospitals in Texas: A population-based cohort study	2020	12
Panagiotou, G. Tee, S. A. Ihsan, Y. Athar, W. Marchitelli, G. Kelly, D. Boot, C. S. Stock, N. Macfarlane, J. Martineau, A. R. Burns, G. P. Quinton, R.	Original publication: Low serum 25-hydroxyvitamin D (25[OH]D) levels in patients hospitalized with COVID-19 are associated with greater disease severity	2020	7
Rai, D.	Clinical and demographic characteristics of deceased patients due to COVID-19 in Bihar	2021	11
Ramo, A. Mehrotra, H. Onwubiko, I. Sheqwara, J. Otrock, Z. K.	Correlation between ABO blood groups and disease severity and mortality in hospitalized COVID-19 patients	2020	1
Schnake-Mahl, A. S. Bilal, U.	Person, Place, Time and COVID-19 Inequities	2021	12
Shahbodaghi, S. D. Biehler, J. L. Kwon, P. O.	COVID-19 in a Role I Evacuation: A Case Series	2021	12
Sottile, P. D. Albers, D. DeWitt, P. E. Russell, S. Stroh, J. N. Kao, D. P. Adrian, B. Levine, M. E. Mooney, R. Larchick, L. Kutner, J. S. Wynia, M. K. Glasheen, J. J. Bennett, T. D.	Real-Time Electronic Health Record Mortality Prediction During the COVID-19 Pandemic: A Prospective Cohort Study	2021	1
Al-Rifai, Rami H. Acuna, Juan Al Hossany, Farida smail Aden, Bashir Al Memari, Shamma Abdullah Al Mazrouei, Shereena Khamis Ahmed, Luai A.	Epidemiological characterization of symptomatic and asymptomatic COVID-19 cases and positivity in subsequent RT-PCR tests in the United Arab Emirates	2021	12
Anesi, G. L. Halpern, S. D. Delgado, M. K.	Covid-19 related hospital admissions in the United States: needs and outcomes	2020	7
Ashktorab, H. Pizuorno, A. Oskroch, G. Fierro, N. A. Sherif, Z. A. Brim, H.	COVID-19 in Latin America: Symptoms, Morbidities, and Gastrointestinal Manifestations	2021	11
Azar, Kristen M. J. Shen, Zijun Romanelli, Robert J. Lockhart, Stephen H. Smits, Kelly Robinson, Sarah Brown, Stephanie Pressman, Alice R.	Disparities In Outcomes Among COVID-19 Patients In A Large Health Care System In California	2020	3
Bauer, A. Z. Gore, R. Sama, S. R. Rosiello, R. Garber, L. Sundaresan, D. McDonald, A. Arruda, P. Kriebel, D.	Hypertension, medications, and risk of severe COVID-19: A Massachusetts community-based observational study	2021	3
Becerra-Muñoz, Víctor Manuel Núñez-Gil, Iván J. Eid, Charbel Maroun Aguado, Marcos García Romero, Rodolfo Huang, Jia Mulet, Alba Ugo, Fabrizio Rametta, Francesco Liebetrau, Christoph Aparisi, Alvaro Fernández-Rozas, Inmaculada Viana-Llamas, María C. Feltes, Gisela Pepe, Martino Moreno-Rondón, Luis A. Cerrato, Enrico Raposeiras-Roubín, Sergio Alfonso, Emilio Carrero-Fernández, Ana Buzón-Martín, Lu…	Clinical profile and predictors of in-hospital mortality among older patients admitted for COVID-19	2020	1
Blake, A. Collins, D. O'Connor, E. Bergin, C. McLaughlin, A. M. Martin-Loeches, I.	Clinical and biochemical characteristics of patients admitted to ICU with SARS-CoV-2	2020	1
Chang, Timothy S. Ding, Yi Freund, Malika K. Johnson, Ruth Schwarz, Tommer Yabu, Julie M. Hazlett, Chad Chiang, Jeffrey N. Wulf, Ami Geschwind, Daniel H. Butte, Manish J. Pasaniuc, Bogdan	Prior diagnoses and medications as risk factors for COVID-19 in a Los Angeles Health System	2020	7
Demenech, L. M. Dumith, S. C. Vieira, Mecd Neiva-Silva, L.	Income inequality and risk of infection and death by COVID-19 in Brazil	2020	12
Egede, Josh Campbell, Jennifer A. Walker, Rebekah J. Garacci, Emma Dawson, Aprill Z. Egede, Leonard E.	Relationship between physical and mental health comorbidities and COVID-19 positivity, hospitalization, and mortality	2021	1
Hull, Sally A. Williams, Crystal Ashworth, Mark Carvalho, Chris Boomla, Kambiz	Prevalence of suspected COVID-19 infection in patients from ethnic minority populations: a cross-sectional study in primary care	2020	1
Ji, Wonjun Huh, Kyungmin Kang, Minsun Hong, Jinwook Bae, Gi Hwan Lee, Rugyeom Na, Yewon Choi, Hyoseon Gong, Seon Yeong Choi, Yoon Hyeong Ko, Kwang Pil Im, Jeong Soo Jung, Jaehun	Effect of Underlying Comorbidities on the Infection and Severity of COVID-19 in Korea: a Nationwide Case-Control Study	2020	3
Loomba, Rohit S. Aggarwal, Gaurav Aggarwal, Saurabh Flores, Saul Villarreal, Enrique G. Farias, Juan S. Lavie, Carl J.	Disparities in case frequency and mortality of coronavirus disease 2019 (COVID-19) among various states in the United States	2021	3
Mikami, Takahisa Miyashita, Hirotaka Yamada, Takayuki Harrington, Matthew Steinberg, Daniel Dunn, Andrew Siau, Evan	Risk Factors for Mortality in Patients with COVID-19 in New York City	2020	1
Millar, J. E. Busse, R. Fraser, J. F. Karagiannidis, C. McAuley, D. F.	Apples and oranges: international comparisons of COVID-19 observational studies in ICUs	2020	7
Pfoh, E. R. Hariri, E. H. Misra-Hebert, A. D. Deshpande, A. Jehi, L. Rothberg, M. B.	Late Diagnosis of COVID-19 in Patients Admitted to the Hospital	2020	1
Ponziani, F. R. Gasbarrini, A. Pompili, M.	NAFLD or comorbidities, that is the question	2020	7
Recinella, G. Marasco, G. Di Battista, A. Bianchi, G. Zoli, M.	Prognostic role of nutritional status in elderly patients hospitalized for COVID-19	2020	12
Rosenthal, Jamie A. Awan, Seemal F. Fintzi, Jonathan Keswani, Anjeni Ein, Daniel	Asthma is associated with increased risk of intubation but not hospitalization or death in coronavirus disease 2019	2021	12
Salciccia, S. Del Giudice, F. Gentile, V. Mastroianni, C. M. Pasculli, P. Di Lascio, G. Ciardi, M. R. Sperduti, I. Maggi, M. De Berardinis, E. Eisenberg, M. L. Sciarra, A.	Interplay between male testosterone levels and the risk for subsequent invasive respiratory assistance among COVID-19 patients at hospital admission	2020	12
Ujjan, Ikram Din Devrajani, Bikha Ram Ghanghro, Akbar Ali Shah, Syed Zulfiquar Ali	The clinical and demographical profile of Coronavirus illness: The tale of Tablighi Jamaat and Zaireen in Quarantine / Isolation center at Sukkur and Hyderabad	2020	11
van Doesum, J. Chinea, A. Pagliaro, M. Pasquini, M. C. van Meerten, T. Bakker, M. Ammatuna, E.	Clinical characteristics and outcome of SARS-CoV-2-infected patients with haematological diseases: a retrospective case study in four hospitals in Italy, Spain and the Netherlands	2020	1
Xu, Peng Peng Tian, Rong Hua Luo, Song Zu, Zi Yue Fan, Bin Wang, Xi Ming Xu, Kai Wang, Jiang Tao Zhu, Juan Shi, Ji Chan Chen, Feng Wan, Bing Yan, Zhi Han Wang, Rong Pin Chen, Wen Fan, Wen Hui Zhang, Can Lu, Meng Jie Sun, Zhi Yuan Zhou, Chang Sheng Zhang, Li Na Xia, Fei Qi, Li Zhang, Wei Zhong, Jing Liu, Xiao Xue Zhang, Qi Rui Lu, Guang Ming Zhang, Long Jiang	Risk factors for adverse clinical outcomes with COVID-19 in China: a multicenter, retrospective, observational study	2020	1
Azarpazhooh, M. Reza Morovatdar, Negar Avan, Abolfazl Phan, Thanh G. Divani, Afshin A. Yassi, Nawaf Stranges, Saverio Silver, Brian Biller, José Tokazebani Belasi, Masoud Kazemi Neya, Sepideh Khorram, Bita Frydman, Asher Nilanont, Yongchai Onorati, Elisa Di Napoli, Mario	COVID-19 Pandemic and Burden of Non-Communicable Diseases: An Ecological Study on Data of 185 Countries	2020	12
Bennett, T. D. Moffitt, R. A. Hajagos, J. G. Amor, B. Anand, A. Bissell, M. M. Bradwell, K. R. Bremer, C. Byrd, J. B. Denham, A. DeWitt, P. E. Gabriel, D. Garibaldi, B. T. Girvin, A. T. Guinney, J. Hill, E. L. Hong, S. S. Jimenez, H. Kavuluru, R. Kostka, K. Lehmann, H. P. Levitt, E. Mallipattu, S. K. Manna, A. McMurry, J. A. Morris, M. Muschelli, J. Neumann, A. J. Palchuk, M. B. Pfaff, E. R. Qian…	The National COVID Cohort Collaborative: Clinical Characterization and Early Severity Prediction	2021	7
Daras, Konstantinos Alexiou, Alexandros Rose, Tanith C. Buchan, Iain Taylor-Robinson, David Barr, Benjamin	How does vulnerability to COVID-19 vary between communities in England? Developing a Small Area Vulnerability Index (SAVI)	2021	3
Gaudart, Jean Landier, Jordi Huiart, Laetitia Legendre, Eva Lehot, Laurent Bendiane, Marc Karim Chiche, Laurent Petitjean, Aliette Mosnier, Emilie Kirakoya-Samadoulougou, Fati Demongeot, Jacques Piarroux, Renaud Rebaudet, Stanislas	Factors associated with the spatial heterogeneity of the first wave of COVID-19 in France: a nationwide geo-epidemiological study	2021	3
Hwang, J. Ryu, H. S. Kim, H. A. Hyun, M. Lee, J. Y. Yi, H. A.	Prognostic Factors of COVID-19 Infection in Elderly Patients: A Multicenter Study	2020	1
Imam, Zaid Odish, Fadi Armstrong, Justin Elassar, Heba Dokter, Jonathan Langnas, Emily Halalau, Alexandra	Independent Correlates of Hospitalization in 2040 Patients with COVID-19 at a Large Hospital System in Michigan, United States	2020	1
Jakob, C. E. M. Borgmann, S. Duygu, F. Behrends, U. Hower, M. Merle, U. Friedrichs, A. Tometten, L. Hanses, F. Jung, N. Rieg, S. Wille, K. Grüner, B. Klinker, H. Gersbacher-Runge, N. Hellwig, K. Eberwein, L. Dolff, S. Rauschning, D. von Bergwelt-Baildon, M. Lanznaster, J. Strauß, R. Trauth, J. de With, K. Ruethrich, M. Lueck, C. Nattermann, J. Tscharntke, L. Pilgram, L. Fuhrmann, S. Classen, A. S…	First results of the "Lean European Open Survey on SARS-CoV-2-Infected Patients (LEOSS)"	2021	1
Jehi, Lara Ji, Xinge Milinovich, Alex Erzurum, Serpil Rubin, Brian P. Gordon, Steve Young, James B. Kattan, Michael W.	Individualizing Risk Prediction for Positive Coronavirus Disease 2019 Testing: Results From 11,672 Patients	2020	1
Kuno, Toshiki Takahashi, Mai Obata, Reiichiro Maeda, Tetsuro	Cardiovascular comorbidities, cardiac injury, and prognosis of COVID-19 in New York City	2020	1
Ludwig, M. Jacob, J. Basedow, F. Andersohn, F. Walker, J.	Clinical outcomes and characteristics of patients hospitalized for Influenza or COVID-19 in Germany	2021	1
Mancusi, Costantino Grassi, Guido Borghi, Claudio Ferri, Claudio Muiesan, Maria Lorenza Volpe, Massimo Iaccarino, Guido	Clinical Characteristics and Outcomes of Patients with COVID-19 Infection: The Results of the SARS-RAS Study of the Italian Society of Hypertension	2021	12
Perlis, R. H. Green, J. Santillana, M. Lazer, D. Ognyanova, K. Simonson, M. Baum, M. A. Quintana, A. Chwe, H. Druckman, J. Volpe, J. D. Lin, J.	Persistence of symptoms up to 10 months following acute COVID-19 illness	2021	7
Ranzani, O. T. Bastos, L. S. L. Gelli, J. G. M. Marchesi, J. F. Baião, F. Hamacher, S. Bozza, F. A.	Characterisation of the first 250 000 hospital admissions for COVID-19 in Brazil: a retrospective analysis of nationwide data	2021	11
Rodriguez-Villamizar, Laura A. Belalcázar-Ceron, Luis Carlos Fernández-Niño, Julián Alfredo Marín-Pineda, Diana Marcela Rojas-Sánchez, Oscar Alberto Acuña-Merchán, Lizbeth Alexandra Ramírez-García, Nathaly Mangones-Matos, Sonia Cecilia Vargas-González, Jorge Mario Herrera-Torres, Julián Agudelo-Castañeda, Dayana Milena Piñeros Jiménez, Juan Gabriel Rojas-Roa, Néstor Y. Herrera-Galindo, Victor Mau…	Air pollution, sociodemographic and health conditions effects on COVID-19 mortality in Colombia: An ecological study	2020	12
Selden, Thomas M. Berdahl, Terceira A.	COVID-19 And Racial/Ethnic Disparities In Health Risk, Employment, And Household Composition	2020	11
Shah, Priyank Owens, Jack Franklin, James Mehta, Akshat Heymann, William Sewell, William Hill, Jennifer Barfield, Krista Doshi, Rajkumar	Demographics, comorbidities and outcomes in hospitalized Covid-19 patients in rural southwest Georgia	2020	1
Shahbazi, F. Solgi, M. Khazaei, S.	Predisposing risk factors for COVID-19 infection: A case-control study	2020	3
Swann, Olivia V. Holden, Karl A. Turtle, Lance Pollock, Louisa Fairfield, Cameron J. Drake, Thomas M. Seth, Sohan Egan, Conor Hardwick, Hayley E. Halpin, Sophie Girvan, Michelle Donohue, Chloe Pritchard, Mark Patel, Latifa B. Ladhani, Shamez Sigfrid, Louise Sinha, Ian P. Olliaro, Piero L. Nguyen-Van-Tam, Jonathan S. Horby, Peter W. Merson, Laura Carson, Gail Dunning, Jake Openshaw, Peter J. M. Ba…	Clinical characteristics of children and young people admitted to hospital with covid-19 in United Kingdom: prospective multicentre observational cohort study	2020	1
Badedi, Mohammed Makrami, Ali Alnami, Awaji	Co-morbidity and blood group type risk in coronavirus disease 2019 patients: A case-control study	2021	3
Bongiovanni, M. De Lauretis, A. Manes, G. Marra, A. M. Bodini, B. D. Pellegrini, L. Berra, S. A. Picascia, D. Schettino, M. Bini, F.	Clinical characteristics and outcome of COVID-19 pneumonia in elderly subjects	2021	1
Denny, Vanessa Shah, Niva Petro, Karolina Choksey, Karishma DeSantis, Elizabeth Hintz, Molly Rethi, Shruthi Sanchez, Sarah Sylla, Bernadette Chiu, Stephanie Gagliardo, Christina Kairam, Neeraja Nwaobasi-Iwuh, Eberechi Di Pentima, M. Cecilia	Impact of outpatient SARS-CoV-2 infections in minority children	2021	1
Derespina, Kim R. Kaushik, Shubhi Plichta, Anna Conway, Edward E. Bercow, Asher Choi, Jaeun Eisenberg, Ruth Gillen, Jennifer Sen, Anita I. Hennigan, Claire M. Zerihun, Lillian M. Doymaz, Sule Keenaghan, Michael A. Jarrin, Stephanie Oulds, Franscene Gupta, Manoj Pierre, Louisdon Grageda, Melissa Ushay, H. Michael Nadkarni, Vinay M. Agus, Michael S. D. Medar, Shivanand S.	Clinical Manifestations and Outcomes of Critically Ill Children and Adolescents with Coronavirus Disease 2019 in New York City	2020	1
España, Pedro Pablo Bilbao, Amaia García-Gutiérrez, Susana Lafuente, Iratxe Anton-Ladislao, Ane Villanueva, Ane Uranga, Ane Legarreta, Maria Jose Aguirre, Urko Quintana, Jose Maria	Predictors of mortality of COVID-19 in the general population and nursing homes	2021	3
Feng, Z. Li, J. Yao, S. Yu, Q. Zhou, W. Mao, X. Li, H. Kang, W. Ouyang, X. Mei, J. Zeng, Q. Liu, J. Ma, X. Rong, P. Wang, W.	Clinical Factors Associated with Progression and Prolonged Viral Shedding in COVID-19 Patients: A Multicenter Study	2020	1
Inbaraj, L. R. George, C. E. Chandrasingh, S.	Seroprevalence of COVID-19 infection in a rural district of South India: A population-based seroepidemiological study	2021	1
Jordan, R. E. Adab, P. Cheng, K. K.	Covid-19: risk factors for severe disease and death	2020	7
Krishnan, S. Patel, K. Desai, R. Sule, A. Paik, P. Miller, A. Barclay, A. Cassella, A. Lucaj, J. Royster, Y. Hakim, J. Ahmed, Z. Ghoddoussi, F.	Clinical comorbidities, characteristics, and outcomes of mechanically ventilated patients in the State of Michigan with SARS-CoV-2 pneumonia	2020	1
Laires, Pedro A. Nunes, Carla	Population-based Estimates for High Risk of Severe COVID-19 Disease due to Age and Underlying Health Conditions	2020	3
Launay, C. P. Cooper-Brown, L. Ivensky, V. Beauchet, O.	Letter to the Editor: Frailty Phenotype of Homebound Montreal Older Community Dwellers during the COVID-19 Pandemic: Results of a Cross-Sectional Population Study	2021	12
Mendy, A. Apewokin, S. Wells, A. A. Morrow, A. L.	Factors Associated with Hospitalization and Disease Severity in a Racially and Ethnically Diverse Population of COVID-19 Patients	2020	7
Paranjape, Neha Staples, Lauren L. Stradwick, Christina Y. Ray, Herman Gene Saldanha, Ian J.	Development and validation of a predictive model for critical illness in adult patients requiring hospitalization for COVID-19	2021	1
Poblador-Plou, B. Carmona-Pírez, J. Ioakeim-Skoufa, I. Poncel-Falcó, A. Bliek-Bueno, K. Cano-Del Pozo, M. Gimeno-Feliú, L. A. González-Rubio, F. Aza-Pascual-Salcedo, M. Bandrés-Liso, A. C. Díez-Manglano, J. Marta-Moreno, J. Mucherino, S. Gimeno-Miguel, A. Prados-Torres, A. EpiChron, Group	Baseline Chronic Comorbidity and Mortality in Laboratory-Confirmed COVID-19 Cases: Results from the PRECOVID Study in Spain	2020	11
Ridgway, J. P. Robicsek, A. A.	Risk of coronavirus disease 2019 (COVID-19) acquisition among emergency department patients: A retrospective case control study	2021	12
Sidaway, Peter	COVID-19 and cancer: what we know so far	2020	7
Stivanello, E. Perlangeli, V. Resi, D. Marzaroli, P. Pizzi, L. Pandolfi, P.	COVID-19 cases before and after the “i stay at home” decree, bologna local health authority, Italy	2020	12
Wang, Minghuan Hu, Caihong Zhao, Qian Feng, Renjie Wang, Qing Cai, Hongbin Guo, Zhenli Xu, Kang Luo, Wenjing Guo, Canshou Zhang, Sheng Chen, Chunfa Zhu, Chunli Wang, Hongmin Chen, Yu Ma, Li Zhan, Peiyan Cao, Jie Huang, Shanshan Yang, Mia Jiming Fang, Yuxin Zhu, Suiqiang Yang, Yuan	Acute psychological impact on COVID-19 patients in Hubei: a multicenter observational study	2021	1
Ye, Chanyuan Zhang, Shanyan Zhang, Xiaoli Cai, Huan Gu, Jueqing Lian, Jiangshan Lu, Yingfeng Jia, Hongyu Hu, Jianhua Jin, Ciliang Yu, Guodong Zhang, Yimin Sheng, Jifang Yang, Yida	Impact of comorbidities on patients with COVID-19: A large retrospective study in Zhejiang, China	2020	1
Alfraij, Abdulla Bin Alamir, Abdulrahman A. Al-Otaibi, Abdulnasir M. Alsharrah, Danah Aldaithan, Abdulrahman Kamel, Ahmed M. Almutairi, Muna Alshammari, Salman Almazyad, Mohammed Macarambon, Jara Mia Alghounaim, Mohammad	Characteristics and outcomes of coronavirus disease 2019 (COVID-19) in critically ill pediatric patients admitted to the intensive care unit: A multicenter retrospective cohort study	2021	1
Fabiani, M. Mateo-Urdiales, A. Andrianou, X. Bella, A. Del Manso, M. Bellino, S. Rota, M. C. Boros, S. Vescio, M. F. D'Ancona, F. P. Siddu, A. Punzo, O. Filia, A. Brusaferro, S. Rezza, G. Dente, M. G. Declich, S. Pezzotti, P. Riccardo, F.	Epidemiological characteristics of COVID-19 cases in non-Italian nationals notified to the Italian surveillance system	2021	3
Fang, H. Liu, Q. Xi, M. Xiong, D. He, J. Luo, P. Li, Z.	Impact of comorbidities on clinical prognosis in 1280 patients with different types of COVID-19	2021	1
Ioannidis, J. P. A. Axfors, C. Contopoulos-Ioannidis, D. G.	Population-level COVID-19 mortality risk for non-elderly individuals overall and for non-elderly individuals without underlying diseases in pandemic epicenters	2020	3
Izzi-Engbeaya, Chioma Distaso, Walter Amin, Anjali Yang, Wei Idowu, Oluwagbemiga Kenkre, Julia S. Shah, Ronak J. Woin, Evelina Shi, Christine Alavi, Nael Bedri, Hala Brady, Niamh Blackburn, Sophie Leczycka, Martina Patel, Sanya Sokol, Elizaveta Toke-Bjolgerud, Edward Qayum, Ambreen Abdel-Malek, Mariana Hope, David C. D. Oliver, Nick S. Bravis, Vasiliki Misra, Shivani Tan, Tricia M. Hill, Neil E. …	Adverse outcomes in COVID-19 and diabetes: a retrospective cohort study from three London teaching hospitals	2021	1
Lee, H. Lee, J. R. Jung, H. Lee, J. Y.	Power of universal health coverage in the era of COVID-19: A nationwide observational study	2021	8
Liang, Wenhua Liang, Hengrui Ou, Limin Chen, Binfeng Chen, Ailan Li, Caichen Li, Yimin Guan, Weijie Sang, Ling Lu, Jiatao Xu, Yuanda Chen, Guoqiang Guo, Haiyan Guo, Jun Chen, Zisheng Zhao, Yi Li, Shiyue Zhang, Nuofu Zhong, Nanshan He, Jianxing	Development and Validation of a Clinical Risk Score to Predict the Occurrence of Critical Illness in Hospitalized Patients With COVID-19	2020	1
Lohia, Prateek Kapur, Shweta Benjaram, Sindhuri Pandey, Abhilasha Mir, Tanveer Seyoum, Berhane	Metabolic syndrome and clinical outcomes in patients infected with COVID-19: Does age, sex, and race of the patient with metabolic syndrome matter?	2021	1
Lu, Yi Chen, Long iu, Xueming Yang, Yuwen Sullivan, William C. Xu, Wenyan Webster, Chris Jiang, Bin	Green spaces mitigate racial disparity of health: A higher ratio of green spaces indicates a lower racial disparity in SARS-CoV-2 infection rates in the USA	2021	3
Macedo, Márcio C. F. Pinheiro, Isabelle M. Carvalho, Caio J. L. Fraga, Hilda C. J. R. Araujo, Isaac P. C. Montes, Simone S. Araujo, Otávio A. C. Alves, Lucas A. Saba, Hugo Araújo, Márcio L. V. Queiroz, Ivonete T. L. Sampaio, Romilson L. Souza, Márcia S. P. L. da Silva, Ana Claudia F. N. Souza, Antonio C. S.	Correlation between hospitalized patients&#039; demographics, symptoms, comorbidities, and COVID-19 pandemic in Bahia, Brazil	2020	3
Munblit, Daniel Nekliudov, Nikita A. Bugaeva, Polina Blyuss, Oleg Kislova, Maria Listovskaya, Ekaterina Gamirova, Aysylu Shikhaleva, Anastasia Belyaev, Vladimir Timashev, Petr Warner, John O. Comberiati, Pasquale Apfelbacher, Christian Bezrukov, Evgenii Politov, Mikhail E. Yavorovskiy, Andrey Bulanova, Ekaterina Tsareva, Natalya Avdeev, Sergey Kapustina, Valentina A. Pigolkin, Yuri I. Dankwa, Emm…	StopCOVID cohort: An observational study of 3,480 patients admitted to the Sechenov University hospital network in Moscow city for suspected COVID-19 infection	2020	1
Pallotto, C. Suardi, L. R. Esperti, S. Tarquini, R. Grifoni, E. Meini, S. Valoriani, A. Di Martino, S. Cei, F. Sisti, E. Piani, F. Botta, A. Salomoni, E. Baragli, F. Blanc, P.	Increased CD4/CD8 ratio as a risk factor for critical illness in coronavirus disease 2019 (COVID-19): a retrospective multicentre study	2020	1
Patel, M. M. Thornburg, N. J. Stubblefield, W. B. Talbot, H. K. Coughlin, M. M. Feldstein, L. R. Self, W. H.	Change in Antibodies to SARS-CoV-2 over 60 Days among Health Care Personnel in Nashville, Tennessee	2020	12
Pawlak, A. Dreżewski, K. Szymański, P. Nowak, B. Zaczyński, A. Król, Z. Wierzba, W. Gil, R.	Cardiovascular disease, therapy, and mortality of oligosymptomatic and symptomatic patients infected with SARS‑CoV‑2: experiences of a designated hospital in Poland	2021	1
Picon, R. V. Carreno, I. da Silva, A. A. Mossmann, M. Laste, G. Domingues, G. D. C. Heringer, L. F. F. Gheno, B. R. Alvarenga, L. L. Conte, M.	Coronavirus disease 2019 population-based prevalence, risk factors, hospitalization, and fatality rates in southern Brazil	2020	3
Samuels, S. Niu, J. Sareli, C. Eckardt, P.	The Epidemiology and Predictors of Outcomes Among Confirmed COVID-19 Cases in a Large Community Healthcare System in South Florida	2021	1
Sapey, Elizabeth Gallier, Suzy Mainey, Chris Nightingale, Peter McNulty, David Crothers, Hannah Evison, Felicity Reeves, Katharine Pagano, Domenico Denniston, Alastair K. Nirantharakumar, Krishnarajah Diggle, Peter Ball, Simon	Ethnicity and risk of death in patients hospitalised for COVID-19 infection in the UK: an observational cohort study in an urban catchment area	2020	1
Singh, S. Bilal, M. Pakhchanian, H. Raiker, R. Kochhar, G. S. Thompson, C. C.	Impact of Obesity on Outcomes of Patients With Coronavirus Disease 2019 in the United States: A Multicenter Electronic Health Records Network Study	2020	3
Tembo, J. Maluzi, K. Egbe, F. Bates, M.	Covid-19 in Africa	2021	7
Toussie, Danielle Voutsinas, Nicholas Finkelstein, Mark Cedillo, Mario A. Manna, Sayan Maron, Samuel Z. Jacobi, Adam Chung, Michael Bernheim, Adam Eber, Corey Concepcion, Jose Fayad, Zahi A. Gupta, Yogesh Sean	Clinical and Chest Radiography Features Determine Patient Outcomes in Young and Middle-aged Adults with COVID-19	2020	1
Yildiz, H. Yombi, J. C. Castanares-Zapatero, D.	Validation of a risk score to predict patients at risk of critical illness with COVID-19	2021	11
Abdallah K, Hamed F, Rahman N, Salam S, Mallat J.	Characteristics of critically ill patients infected with COVID-19 in Abu Dhabi, United Arab Emirates.	2020	1
Alkhouli M, Nanjundappa A, Annie F, Bates MC, Bhatt DL.	Sex Differences in Case Fatality Rate of COVID-19: Insights From a Multinational Registry	2020	3
Al-Omari A, Alhuqbani WN, Zaidi ARZ, Al-Subaie MF, AlHindi AM, Abogosh AK, et al.	Clinical characteristics of non-intensive care unit COVID-19 patients in Saudi Arabia: A descriptive cross-sectional study	2020	3
Amit M, Sorkin A, Chen J, Cohen B, Karol D, Tsur AM, et al.	Clinical course and outcomes of severe covid-19: A national scale study	2020	1
Angeli F, Bachetti T.	Temporal changes in co-morbidities and mortality in patients hospitalized for COVID-19 in Italy.	2020	3
Apea VJ, Wan YI, Dhairyawan R, Puthucheary ZA, Pearse RM, Orkin CM, et al.	Ethnicity and outcomes in patients hospitalised with COVID-19 infection in East London: an observational cohort study	2021	1
Brisca G, Mariani M, Andrea Rotulo G, Pirlo D, Romanengo M, Castagnola E, et al.	Clinical course of COVID-19 in children with pre-existing medical conditions.	2021	3
Cardoso FS, Borges A, Botelho I, Real A, Araújo AC, Domingos G, et al.	Access to Intensive Care Unit Care for Elderly Patients with COVID-19 in Portugal.	2021	12
Castro VM, McCoy TH, Perlis RH.	Laboratory Findings Associated With Severe Illness and Mortality Among Hospitalized Individuals With Coronavirus Disease 2019 in Eastern Massachusetts	2020	1
Chong E, Chan M, Tan HN, Lim WS.	COVID-19: Use of the Clinical Frailty Scale for critical care decisions. Journal of the American Geriatrics Society.	2020	7
Chudasama YV, Gillies CL, Appiah K, Zaccardi F, Razieh C, Davies MJ, et al.	Multimorbidity and SARS-CoV-2 infection in UK Biobank.	2020	11
Erinoso OA, Wright KO, Anya S, Bowale A, Adejumo O, Adesola S, et al.	Clinical characteristics, predictors of symptomatic coronavirus disease 2019 and duration of hospitalisation in a cohort of 632 Patients in Lagos State, Nigeria.	2020	12
Esme M, Koca M, Dikmeer A, Balci C, Ata N, Dogu BB, et al.	Older Adults With Coronavirus Disease 2019; A Nationwide Study in Turkey	2020	3
Fan G, Tu C, Zhou F, Liu Z, Wang Y, Song B, et al.	Comparison of severity scores for COVID-19 patients with pneumonia: A retrospective study	2020	1
Flacco ME, Acuti Martellucci C, Bravi F, Parruti G, Mascitelli A, Mantovani L, et al.	Severe Acute Respiratory Syndrome Coronavirus 2 Lethality Did not Change Over Time in Two Italian Provinces.	2020	3
Fond G, Pauly V, Orleans V, Antonini F, Fabre C, Sanz M, et al.	Increased in-hospital mortality from COVID-19 in patients with schizophrenia.	2020	12
García-Azorín D, Martínez-Pías E, Trigo J, Hernández-Pérez I, Valle-Peñacoba G, Talavera B, et al.	Neurological Comorbidity Is a Predictor of Death in Covid-19 Disease: A Cohort Study on 576 Patients	2020	3
Gershengorn HB, Patel S, Shukla B, Warde PR, Bhatia M, Parekh D, et al.	Association of Race and Ethnicity with COVID-19 Test Positivity and Hospitalization Is Mediated by Socioeconomic Factors.	2021	1
Gil-Rodrigo A, Miró Ò, Piñera P, Burillo-Putze G, Jiménez S, Martín A, et al.	Analysis of clinical characteristics and outcomes in patients with COVID-19 based on a series of 1000 patients treated in Spanish emergency departments.	2020	3
Glance LG, Thirukumaran CP, Dick AW	The Unequal Burden of COVID-19 Deaths in Counties With High Proportions of Black and Hispanic Residents.	2021	12
Golestaneh L, Neugarten J, Fisher M, Billett HH, Gil MR, Johns T, et al.	The association of race and COVID-19 mortality.	2020	1
Gomez JMD, Du-Fay-De-Lavallaz JM, Fugar S, Simmons JA, Sarau A, Clark B, et al.	Sex Differences in COVID-19 Hospitalization and Mortality in Chicagoland. Circulation.	2020	7
Goodman KE, Magder LS, Baghdadi JD, Pineles L, Levine AR, Perencevich EN, et al.	Impact of Sex and Metabolic Comorbidities on COVID-19 Mortality Risk Across Age Groups: 66,646 Inpatients Across 613 U.S. Hospitals.	2020	1
Gorges RJ, Konetzka RT.	Factors Associated With Racial Differences in Deaths Among Nursing Home Residents With COVID-19 Infection in the US.	2021	3
Gu T, Mack JA, Salvatore M, Sankar SP, Valley TS, Singh K, et al.	COVID-19 outcomes, risk factors and associations by race: a comprehensive analysis using electronic health records data in Michigan Medicine.	2020	7
Harrison SL, Fazio-Eynullayeva E, Lane DA, Underhill P, Lip GYH.	Comorbidities associated with mortality in 31,461 adults with COVID-19 in the United States: A federated electronic medical record analysis	2020	1
Ho FK, Petermann-Rocha F, Gray SR, Jani BD, Vittal Katikireddi S, Niedzwiedz CL, et al.	is older age associated with COVID-19 mortality in the absence of other risk factors? General population cohort study of 470,034 participants	2020	8
Hollinghurst J, Lyons J, Fry R, Akbari A, Gravenor M, Watkins A, et al.	The Impact of COVID-19 on Adjusted Mortality Risk in Care Homes for Older Adults in Wales, United Kingdom: A retrospective population-based cohort study for mortality in 2016-2020.	2020	12
Jalili M, Payandemehr P, Saghaei A, Sari HN, Safikhani H, Kolivand P.	Characteristics and Mortality of Hospitalized Patients With COVID-19 in Iran: A National Retrospective Cohort Study	2021	3
Jehi L, Ji X, Milinovich A, Erzurum S, Merlino A, Gordon S, et al.	Development and validation of a model for individualized prediction of hospitalization risk in 4,536 patients with COVID-19.	2020	1
Kalyanaraman Marcello R, Dolle J, Grami S, Adule R, Li Z, Tatem K, et al.	Characteristics and outcomes of COVID-19 patients in New York City's public hospital system.	2020	1
Kang SH, Kim SW, Kim AY, Cho KH, Park JW, Do JY.	Association between Chronic Kidney Disease or Acute Kidney Injury and Clinical Outcomes in COVID-19 Patients.	2020	8
Karagiannidis C, Mostert C, Hentschker C, Voshaar T, Malzahn J, Schillinger G, et al.	Case characteristics, resource use, and outcomes of 10â021 patients with COVID-19 admitted to 920 German hospitals: an observational study.	2020	11
Keena A, Seebah S, Kelliher SJ, Daunt R, OâDonoghue A, Byrne C, et al.	Departmental review of clinical characteristics of Covid19 presentation in an older hospitalized cohort.	2020	7
Khan Chachar AZ, Khan K, Khan AA, Muhammad Imran Hasan K, Ashraf Zia M, Siddique N, et al.	Clinical and Demographic Characteristics Including Comorbidities and Their Outcomes Among Patients Hospitalized With COVID-19 in Four Tertiary Care Hospitals Across Lahore.	2021	3
Kim SR, Nam SH, Kim YR.	Risk Factors on the Progression to Clinical Outcomes of COVID-19 Patients in South Korea: Using National Data	2020	3
Klang E, Soffer S, Nadkarni G, Glicksberg B, Freeman R, Horowitz C, et al.	Sex Differences in Age and Comorbidities for COVID-19 Mortality in Urban New York City	2020	3
Kolin DA, Kulm S, Christos PJ, Elemento O.	Clinical, regional, and genetic characteristics of Covid-19 patients from UK Biobank.	2020	3
Krishnamoorthy G, Arsene C, Jena N, Mogulla SM, Coakley R, Khine J, et al.	Racial disparities in COVID-19 hospitalizations do not lead to disparities in outcomes.	2021	1
Li W, Lin F, Dai M, Chen L, Han D, Cui Y, et al.	Early predictors for mechanical ventilation in COVID-19 patients.	2020	3
Little C, Alsen M, Barlow J, Naymagon L, Tremblay D, Genden E, et al.	The Impact of Socioeconomic Status on the Clinical Outcomes of COVID-19; a Retrospective Cohort Study	2021	1
Liu S, Luo H, Wang Y, Cuevas LE, Wang D, Ju S, et al.	Clinical characteristics and risk factors of patients with severe COVID-19 in Jiangsu province, China: a retrospective multicentre cohort study.	2020	3
Macinko J, Seixas BV, Woolley NO, Andrade FB, Lima-Costa MF	Prevalence and characteristics of Brazilians aged 50 and over that received a doctor's diagnosis of COVID-19: the ELSI-COVID-19 initiative.	2020	12
Magro B, Zuccaro V, Novelli L, Zileri L, Celsa C, Raimondi F, et al.	Predicting in-hospital mortality from Coronavirus Disease 2019: A simple validated app for clinical use.	2021	1
Martin CA, Jenkins DR, Minhas JS, Gray LJ, Tang J, Williams C, et al.	Socio-demographic heterogeneity in the prevalence of COVID-19 during lockdown is associated with ethnicity and household size: Results from an observational cohort study.	2020	1
Mash RJ, Presence-Vollenhoven M, Adeniji A, Christoffels R, Doubell K, Eksteen L, et al.	Evaluation of patient characteristics, management and outcomes for COVID-19 at district hospitals in the Western Cape, South Africa: descriptive observational study.	2021	3
McCarthy K, Hewitt J, Myint PK, Quinn T, Carter B.	Frailty and mortality in patients with COVID-19 - Authors&#039; reply.	2020	7
Mehta HB, Li S, Goodwin JS.	Risk Factors Associated With SARS-CoV-2 Infections, Hospitalization, and Mortality Among US Nursing Home Residents.	2021	3
Mohammed M, Muhammad S, Mohammed FZ, Mustapha S, Sha'aban A, Sani NY, et al.	Risk Factors Associated with Mortality Among Patients with Novel Coronavirus Disease (COVID-19) in Africa	2020	3
Murillo-Zamora E, Aguilar-Sollano F, Delgado-Enciso I, Hernandez-Suarez CM.	Predictors of laboratory-positive COVID-19 in children and teenagers.	2020	3
Murillo-Zamora E, Hernandez-Suarez CM.	Survival in adult inpatients with COVID-19.	2021	3
Murillo-Zamora E, Trujillo X, Huerta M, Ríos-Silva M, Mendoza-Cano O.	Male gender and kidney illness are associated with an increased risk of severe laboratory-confirmed coronavirus disease	2020	3
Myers LC, Parodi SM, Escobar GJ, Liu VX.	Characteristics of Hospitalized Adults With COVID-19 in an Integrated Health Care System in California.	2020	3
Nash D, Rane M, Chang M, Kulkarni SG, Zimba R, You W, et al.	Recent SARS-CoV-2 seroconversion in a national, community-based prospective cohort of U.S. adults.	2021	7
Nayak A, Islam SJ, Mehta A, Ko YA, Patel SA, Goyal A, et al.	Impact of Social Vulnerability on COVID-19 Incidence and Outcomes in the United States.	2020	7
Noeman-Ahmed Y, Gokaraju S, Powrie DJ, Amran DA, El Sayed I, Roshdy A.	Predictors of CPAP outcome in hospitalized COVID-19 patients.	2020	3
Ogedegbe G, Ravenell J, Adhikari S, Butler M, Cook T, Francois F, et al.	Assessment of Racial/Ethnic Disparities in Hospitalization and Mortality in Patients With COVID-19 in New York City	2020	1
Omrani AS, Almaslamani MA, Daghfal J, Alattar RA, Elgara M, Shaar SH, et al.	The first consecutive 5000 patients with Coronavirus Disease 2019 from Qatar; a nation-wide cohort study.	2020	3
Panagiotou OA, Kosar CM, White EM, Bantis LE, Yang X, Santostefano CM, et al.	Risk Factors Associated With All-Cause 30-Day Mortality in Nursing Home Residents With COVID-19.	2021	1
Panetta L, Proulx C, Drouin O, Autmizguine J, Luu TM, Quach C, et al.	Clinical Characteristics and Disease Severity Among Infants With SARS-CoV-2 Infection in Montreal, Quebec, Canada.	2020	1
Pezzuto A, Tammaro A, Tonini G, Ciccozzi M.	COPD influences survival in patients affected by COVID-19, comparison between subjects admitted to an internal medicine unit, and subjects admitted to an intensive care unit: An Italian experience.	2021	3
Phelps M, Christensen DM, Gerds T, Fosbøl E, Torp-Pedersen C, Schou M, et al.	Cardiovascular comorbidities as predictors for severe COVID-19 infection or death	2020	3
Ponsford MJ, Gkatzionis A, Walker VM, Grant AJ, Wootton RE, Moore LSP, et al.	Cardiometabolic Traits, Sepsis, and Severe COVID-19: A Mendelian Randomization Investigation.	2020	3
Prado-Galbarro FJ, Sanchez-Piedra C, Gamiño-Arroyo AE, Cruz-Cruz C.	Determinants of survival after severe acute respiratory syndrome coronavirus 2 infection in Mexican outpatients and hospitalised patients.	2020	8
Prieto-Alhambra D, Balló E, Coma E, Mora N, Aragón M, Prats-Uribe A, et al.	Filling the gaps in the characterization of the clinical management of COVID-19: 30-day hospital admission and fatality rates in a cohort of 118 150 cases diagnosed in outpatient settings in Spain.	2021	11
Raisi-Estabragh Z, McCracken C, Ardissino M, Bethell MS, Cooper J, Cooper C, et al.	Renin-Angiotensin-Aldosterone System Blockers Are Not Associated With Coronavirus Disease 2019 (COVID-19) Hospitalization: Study of 1,439 UK Biobank Cases	2020	3
Raparelli V, Palmieri L, Canevelli M, Pricci F, Unim B, Lo Noce C, et al.	Sex differences in clinical phenotype and transitions of care among individuals dying of COVID-19 in Italy.	2020	12
Rosenthal N, Cao Z, Gundrum J, Sianis J, Safo S.	Risk Factors Associated With In-Hospital Mortality in a US National Sample of Patients With COVID-19	2020	3
Rutten J, Van Loon A, Smalbrugge M, Van Kooten J, Hertogh C, Van Buul L.	Covid-19 in Dutch long-term care facilities: A cohort study on symptomatology, mortality and risk factors.	2020	7
Saluja M, Pillai D, Jeliya S, Bauddh N, Chandel R.	COVID 19- Clinical Profile, Radiological Presentation, Prognostic Predictors, Complications and Outcome: A Perspective from the Indian Subcontinent.	2020	3
Sands K, Wenzel R, McLean L, Korwek K, Roach J, Miller K, et al.	Patient characteristics and admitting vital signs associated with COVID-19 related mortality among patients admitted with non-critical illness	2020	3
Santos MM, Lucena EES, Lima KC, Brito AAC, Bay MB, Bonfada D.	Survival and predictors of deaths of patients hospitalized due to COVID-19 from a retrospective and multicenter cohort study in Brazil.	2020	3
Scala E, Abeni D, Tedeschi A, Manzotti G, Yang B, Borrelli P, et al.	Atopic status protects from severe complications of COVID-19.	2021	12
Seligman B, Ferranna M, Bloom DE.	Social determinants of mortality from COVID-19: A simulation study using NHANES.	2021	12
Shekerdemian LS, Mahmood NR, Wolfe KK, Riggs BJ, Ross CE, McKiernan CA, et al.	Characteristics and Outcomes of Children With Coronavirus Disease 2019 (COVID-19) Infection Admitted to US and Canadian Pediatric Intensive Care Units.	2020	11
Singh S, Khan A, Chowdhry M, Bilal M, Kochhar GS, Clarke K.	Risk of Severe Coronavirus Disease 2019 in Patients With Inflammatory Bowel Disease in the United States: A Multicenter Research Network Study	2020	3
Su M, Wang Y, Peng J, Wu MJ, Deng W, Yang YS.	Elevated cardiac biomarkers are associated with increased mortality for inpatients with COVID-19: A retrospective case-control study	2020	3
Suleyman G, Fadel RA, Malette KM, Hammond C, Abdulla H, Entz A, et al.	Clinical Characteristics and Morbidity Associated With Coronavirus Disease 2019 in a Series of Patients in Metropolitan Detroit.	2020	1
Svensson P, Hofmann R, Häbel H, Jernberg T, Nordberg P.	Association between cardiometabolic disease and severe COVID-19: a nationwide case-control study of patients requiring invasive mechanical ventilation	2021	3
Taquet M, Luciano S, Geddes JR, Harrison PJ.	Bidirectional associations between COVID-19 and psychiatric disorder: retrospective cohort studies of 62 354 COVID-19 cases in the USA.	2021	12
Vahidy FS, Nicolas JC, Meeks JR, Khan O, Pan A, Jones SL, et al	Racial and ethnic disparities in SARS-CoV-2 pandemic: analysis of a COVID-19 observational registry for a diverse US metropolitan population.	2020	1
Wei C, Liu Y, Liu Y, Zhang K, Su D, Zhong M, et al.	Clinical characteristics and manifestations in older patients with COVID-19.	2020	3
Wiley Z, Kubes JN, Cobb J, Jacob JT, Franks N, Plantinga L, et al.	Comorbid Conditions, and Racial Disparities in COVID-19 Outcomes.	2021	1
Wiley Z, Ross-Driscoll K, Wang Z, Smothers L, Mehta AK, Patzer RE.	Racial and Ethnic Differences and Clinical Outcomes of COVID-19 Patients Presenting to the Emergency Department.	2021	1
Williamson EJ, Walker AJ, Bhaskaran K, Bacon S, Bates C, Morton CE, et al.	Factors associated with COVID-19-related death using OpenSAFELY	2020	3
Wollenstein-Betech S, Silva AAB, Fleck JL, Cassandras CG, Paschalidis IC.	Physiological and socioeconomic characteristics predict COVID-19 mortality and resource utilization in Brazil.	2020	3
Wu J, Li W, Shi X, Chen Z, Jiang B, Liu J, et al.	Early antiviral treatment contributes to alleviate the severity and improve the prognosis of patients with novel coronavirus disease (COVID-19)	2020	1
Wu R, Ai S, Cai J, Zhang S, Qian ZM, Zhang Y, et al.	Predictive Model and Risk Factors for Case Fatality of COVID-19: A Cohort of 21,392 Cases in Hubei, China. Innovation (N Y).	2020	3
Xie Y, Bowe B, Maddukuri G, Al-Aly Z.	Comparative evaluation of clinical manifestations and risk of death in patients admitted to hospital with covid-19 and seasonal influenza: cohort study	2020	3
Young MN, Iribarne A, Malenka D.	COVID-19 and Cardiovascular Health: This Is a Public Service Announcement.	2021	7
Yu C, Lei Q, Li W, Wang X, Liu W, Fan X, et al.	Clinical Characteristics, Associated Factors, and Predicting COVID-19 Mortality Risk: A Retrospective Study in Wuhan, China.	2020	3
Yuan N, Ji H, Sun N, Botting P, Nguyen T, Torbati S, et al.	Pseudo-safety in a cohort of patients with COVID-19 discharged home from the emergency department.	2021	1
Zandkarimi E, Moradi G, Mohsenpour B.	The Prognostic Factors Affecting the Survival of Kurdistan Province COVID-19 Patients: A Cross-sectional Study From February to May 2020	2020	3
Zhang SY, Lian JS, Hu JH, Zhang XL, Lu YF, Cai H, et al.	Clinical characteristics of different subtypes and risk factors for the severity of illness in patients with COVID-19 in Zhejiang, China.	2020	3
Zhao M, Wang M, Zhang J, Gu J, Zhang P, Xu Y, et al.	Comparison of clinical characteristics and outcomes of patients with coronavirus disease 2019 at different ages.	2020	1
Zhou J, Liu C, Sun Y, Huang W, Ye K.	Cognitive disorders associated with hospitalization of COVID-19: Results from an observational cohort study.	2021	3
Zhou YJ, Zheng KI, Wang XB, Yan HD, Sun QF, Pan KH, et al.	Younger patients with MAFLD are at increased risk of severe COVID-19 illness: A multicenter preliminary analysis.	2020	3
Zhu S, Gao Q, Yang L, Yang Y, Xia W, Cai X, et al.	Prevalence and risk factors of disability and anxiety in a retrospective cohort of 432 survivors of Coronavirus Disease-2019 (Covid-19) from China	2020	1
